# Supplementary material for: Standardizing, harmonizing, and protecting data collection to broaden the impact of COVID-19 research: the rapid acceleration of diagnostics-underserved populations (RADx-UP) initiative
Source: J Am Med Inform Assoc. 2022 Jun 9;29(9):1480–8. doi: 10.1093/jamia/ocac097 (PMC9382379; doi:10.1093/jamia/ocac097)
Supplement: ocac097_Supplementary_Data [file ocac097_supplementary_data.zip]

Archive with 6 entries (5 files):
- ocac097_Supplementary_Data/
- ocac097_Supplementary_Data/NIHCDETrackingForm_RADxUPCDCCD.pdf
- ocac097_Supplementary_Data/RADX0003_Supplemental Figure 1_Data Conformance Dash.docx
- ocac097_Supplementary_Data/RADX0003_Supplemental Material_CDEs Feedback Survey 2020.pdf
- ocac097_Supplementary_Data/RADX0003_Supplemental Material_Data Sharing ICF-template_v.2.4-18-22.docx
- ocac097_Supplementary_Data/RADX0003_Supplemental Material_DTA_rev-4-18-2022.docx
